# Supplementary material for: Sex-specific differences in plasma lipid profiles are associated with Gulf War Illness
Source: J Transl Med. 2022 Feb 5;20:73. doi: 10.1186/s12967-022-03272-3 (PMC8817550; doi:10.1186/s12967-022-03272-3)
Supplement: Supplementary file 1 — Additional file 1: Figure S1. Individual levels differences in major blood classes between GWI and controls. Bar graphs indicate mean ± SE and individual values of total lipids (A), degree of unsaturation of each lipid class (B) and AA and DHA content of these lipids (C) that were significantly different between controls and GWI. Black asterisks (*) indicate significant differences between GWI cases and their sex-matched controls (p < 0.05). [file 12967_2022_3272_MOESM1_ESM.zip]

Archive with 3 entries (3 files):
- Figure S1a.jpg
- Figure S1b.jpg
- Figure S1c.jpg
